# Supplementary material for: Pathology, Tissue Distribution, and Phylogenetic Characterization of Largemouth Bass Virus Isolated from a Wild Smallmouth Bass (Micropterus dolomieu)
Source: Viruses. 2025 Jul 23;17(8):1031. doi: 10.3390/v17081031 (PMC12390719; doi:10.3390/v17081031)
Supplement: Supplementary file 1 [file viruses-17-01031-s001.zip]

Archive with 2 entries (2 files):
- Supplemental Figures.pdf
- Table S1.pdf
